# Supplementary material for: Synthesis of ZIF-11 Membranes: The Influence of Preparation Technique and Support Type
Source: Membranes (Basel). 2021 Jul 12;11(7):523. doi: 10.3390/membranes11070523 (PMC8303830; doi:10.3390/membranes11070523)
Supplement: Supplementary file 1 [file membranes-11-00523-s001.zip]

Archive with 1 entries (1 files):
- membranes-1279189-supplementary.pdf
